# Supplementary material for: Identification of QTLs controlling aroma volatiles using a ‘Fortune’ x ‘Murcott’ (Citrus reticulata) population
Source: BMC Genomics. 2017 Aug 22;18:646. doi: 10.1186/s12864-017-4043-5 (PMC5568196; doi:10.1186/s12864-017-4043-5)
Supplement: Supplementary file 1 — Frequency of detection of the 148 detected juice volatiles in ‘Fortune’, ‘Murcott’ and the F1 progeny. This file contains a table showing the detection frequency of juice volatiles in ‘Fortune’, ‘Murcott’ and the F1 progeny over four harvests. (XLSX 19 kb) [file 12864_2017_4043_MOESM1_ESM.xlsx]

## Sheet: File 1
Additional file 1. Frequency of detection of the 148 detected juice volatiles in ‘Fortune’, ‘Murcott’ and the F1 progeny
Compound	Code	Clustera	RI (Cal)c	RI (Pub)d	Parents (%)		F1 (%)
					FOR	MUR
Acid (1)
Nonanoic acid	Pk183	B	1265.52	1247.79	17.39	16.67	20.85
Alcohol (12)
Ethanolb	Pk3	A	513.01	489.2	100	91.67	93.9
2-Methyl-2-Propanol	Pk12	A	542.32	529.97	73.91	41.67	57.93
1-Octanol	Pk105	D	1085.12	1068f	30.43	50	32.44
Linaloolb	Pk116	B	1119.11	1104	82.61	100	99.27
(Z)-β-Terpineol	Pk145	B	1180.29	1162	52.17	50	61.71
Terpinen-4-ol	Pk161	B	1215.14	1197	73.91	100	88.66
α-Terpineol	Pk165	B	1226.94	1207.62	73.91	91.67	85.24
(E)-Carveolb	Pk175	B	1247.49	1218e	34.78	41.67	42.44
(E)-Nerolidol	Pk295	C	1534.15	1585	0	8.33	18.41
Cubenol	Pk328	C	1611.16	1645g	43.48	25	41.95
Neointermedeol	Pk335	D	1622.99	1658g	30.43	0	24.02
Intermedeol	Pk339	D	1627.92	1666e	13.04	0	17.44
Aldehyde (20)
Acetylaldehyde	Pk1	A	498.67	469.08	69.57	58.33	69.76
Methacrolein	Pk15	D	568.83	568.4e	13.04	0	14.51
Pentanal	Pk30	D	674.48	689.87	17.39	50	25.73
Hexanalb	Pk44	D	784.4	804.75	73.91	100	75.61
(E)-2-Hexenal	Pk53	D	846.87	863.53	39.13	100	69.39
Heptanalb	Pk65	A	901.23	912.75	52.17	91.67	68.66
(E)-2-Heptenalb	Pk72	A	965.46	969.51	13.04	25	30
Octanalb	Pk90	A	1015.72	1012.92	86.96	100	92.2
(E)-2-Octenal	Pk104	A	1077.85	1067	52.17	66.67	48.54
Nonanal	Pk118	A	1123.29	1108.77	73.91	100	94.02
(E)-2-Nonenalb	Pk146	A	1180.77	1163.11	4.35	50	29.39
Decanalb	Pk164	B	1224.68	1205.04	56.52	100	86.59
p-Menth-1-en-9-al	Pk176	B	1250.17	1231.34	26.09	25	40.37
β-Cyclocitral	Pk177	B	1252.68	1234.39	26.09	75	55.37
(E)-2-Decenalb	Pk186	A	1279.61	1261.98	21.74	75	52.68
Perillaldehyde	Pk200	B	1308.34	1293.2	47.83	100	73.78
Undecanal	Pk204	B	1319.32	1304.85	26.09	50	45.85
(E)-2-Undecenal	Pk226	A	1372.09	1366	0	0	10
Dodecanalb	Pk240	B	1408.13	1411.02	47.83	50	63.9
β-Sinensal	Pk337	C	1626.01	1699g	30.43	16.67	35.98
Ester (14)
Ethyl acetate	Pk20	D	596.07	598.72	100	100	90.85
Ethyl propanoate	Pk32	D	683.53	699.29	26.09	0	22.8
Ethyl 2-methylbutanoateb	Pk51	C	837.22	856	0	0	9.63
(Z)-3-Hexenyl acetate	Pk89	D	1013.08	1005e	0	0	8.17
Hexyl acetate	Pk91	D	1020.17	1013	26.09	0	11.59
Octyl acetate	Pk163	B	1221.59	1201.91	47.83	58.33	63.41
Nonyl acetate	Pk202	B	1314.25	1299.71	8.7	25	21.71
(E)-Carvyl acetate	Pk213	B	1344.06	1333	13.04	25	39.39
Citronellyl acetate	Pk216	B	1351.37	1345	47.83	50	66.1
Neryl acetate	Pk220	B	1359.81	1350.26	47.83	50	50.49
Geranyl acetate	Pk227	B	1377.14	1370.39	47.83	50	53.41
Decyl acetate	Pk238	B	1401.71	1403.09	0	25	14.63
p-Menth-1-en-9-ol acetate	Pk244	B	1423.28	1424e	43.48	41.67	62.56
RI1561	Pk306	C	1560.93	-	4.35	8.33	14.88
Furan (1)
2-Pentylfuran	Pk82	D	1002.14	1002.37	17.39	50	9.76
Aromatic hydrocarbon (3)
1,3-Pentadiene	Pk9	B	534.9	527	0	50	43.66
Styrene	Pk64	D	899.35	911	0	8.33	4.76
α-Colocalene	Pk317	D	1591.88	1623e	17.39	25	24.15
Ketone (16)
Acetone	Pk6	A	527.69	509	82.61	83.33	63.9
2-Butanone	Pk18	D	584.22	583.49	13.04	8.33	8.41
1-Penten-3-oneb	Pk28	D	662.32	675.77	21.74	41.67	27.56
2,4-Pentanedione	Pk40	D	761.7	782e	17.39	33.33	29.39
4-Methyl-3-penten-2-one	Pk43	D	781.1	792e	26.09	50	57.32
4-methyl-3-hexanone	Pk49	A	831.96	842e	26.09	0	9.39
3-Heptanone	Pk61	D	880.76	890e	17.39	8.33	26.1
1-Octen-3-one	Pk76	A	987.12	987.64	30.43	50	26.95
2,3-Octanedione	Pk77	D	989.04	990.71	0	8.33	6.59
6-Methyl-5-hepten-2-one	Pk79	A	992.91	993.76	0	58.33	29.51
Dihydrocarvone	Pk166	B	1231.02	1211.68	47.83	100	61.59
(E)-Dihydro carvone	Pk170	B	1239.3	1213	43.48	100	57.68
(D)-Carvone	Pk185	B	1274.69	1257	60.87	100	83.54
Geranyl acetone	Pk252	A	1441.34	1453.58	34.78	100	76.1
β-Iononeb	Pk270	D	1478.59	1486e	8.7	91.67	49.15
Nootkatoneb	Pk354	D	1702.61	1806g	17.39	0	11.22
Unknown (38)
RI0547	Pk13	C	546.83	-	4.35	0	11.22
RI0754	Pk39	A	753.74	-	13.04	0	8.9
RI0941	Pk69	A	940.53	-	30.43	8.33	31.34
RI1005	Pk84	A	1005.14	-	26.09	0	15.37
RI1028	Pk92	D	1027.57	-	73.91	100	91.34
RI1076	Pk103	B	1076.15	-	8.7	0	9.51
RI1087	Pk107	A	1086.94	-	65.22	0	35.85
RI1098	Pk109	B	1097.75	-	60.87	41.67	53.05
RI1111	Pk113	A	1111.05	-	73.91	66.67	92.07
RI1128	Pk120	A	1128.28	-	73.91	66.67	81.46
RI1155	Pk132	B	1154.69	-	26.09	25	46.1
(+/-)-4-Acetyl-1-methylcyclohexene	Pk135	D	1161.57	1144.24	4.35	50	18.9
RI1169	Pk139	B	1169.34	-	34.78	66.67	44.88
RI1195	Pk151	B	1195.28	-	8.7	50	28.9
RI1211	Pk159	D	1211.17	-	17.39	50	37.07
RI1219	Pk162	D	1219.33	-	21.74	41.67	40.98
RI1269	Pk184	A	1269.07	-	60.87	25	40.24
RI1300	Pk196	D	1299.86	-	34.78	41.67	38.78
RI1346	Pk214	D	1345.59	-	17.39	25	24.76
RI1348	Pk215	B	1347.93	-	13.04	16.67	21.1
RI1385	Pk230	D	1385.25	-	13.04	0	15.24
RI1394	Pk234	C	1394	-	43.48	25	42.93
RI1398	Pk236	B	1397.7	-	39.13	41.67	39.27
RI1414	Pk242	B	1413.67	-	43.48	41.67	56.34
RI1420	Pk243	B	1420	-	0	0	8.78
RI1428	Pk246	C	1428.25	-	4.35	0	15.85
RI1483	Pk273	D	1482.8	-	4.35	8.33	12.44
RI1540	Pk297	C	1539.76	-	0	0	9.27
RI1549	Pk300	C	1548.67	-	0	0	13.17
RI1554	Pk303	D	1554.39	-	8.7	16.67	21.1
RI1557	Pk305	B	1557.1	-	21.74	8.33	18.29
RI1595	Pk318	D	1594.69	-	0	0	16.95
RI1599	Pk320	C	1599.03	-	0	33.33	7.56
RI1603	Pk322	D	1603.05	-	39.13	41.67	41.46
RI1606	Pk324	D	1606.3	-	30.43	25	33.17
RI1609	Pk326	B	1609.37	-	26.09	16.67	32.68
RI1649	Pk344	A	1648.93	-	95.65	91.67	93.9
RI1654	Pk345	B	1653.56	-	39.13	8.33	44.51
Phenol (1)
2,4-Di-tert-butylphenol	Pk278	A	1489.91	1502e	43.48	16.67	50.37
Sesquiterpene (27)
α-Cubebene	Pk225	C	1369.37	1363.04	34.78	50	53.17
α-Copaene	Pk237	C	1400.44	1401	56.52	75	70.61
β-Elemene	Pk239	C	1406.69	1409.48	39.13	25	59.39
Caryophyllene	Pk253	B	1444.28	1458.19	56.52	50	60.49
α-Guaiene	Pk255	C	1448.01	1459.29	30.43	25	31.1
β-Cubebene	Pk256	C	1449.68	1463.19	26.09	33.33	32.56
Aromadendrene	Pk261	C	1459.24	1447e	39.13	41.67	39.27
Spirolepechinene	Pk262	D	1462.7	1449g	91.3	8.33	23.17
RI1465	Pk263	C	1465.24	-	8.7	25	26.22
RI1472	Pk266	C	1471.56	-	21.74	33.33	24.51
α-Humulene	Pk267	C	1474.06	1454f	39.13	50	55.98
(E)-Cadina-1(6),4-diene	Pk271	C	1480.45	1475g	34.78	41.67	37.44
γ-Muurolene	Pk272	B	1482.17	1478g	52.17	41.67	45.85
α-Farnesene	Pk276	B	1486.5	1505g	39.13	50	55.73
Germacrene D	Pk279	B	1492.55	1487	30.43	41.67	28.05
RI1495	Pk280	D	1494.86	-	65.22	0	22.93
Epizonarene	Pk282	C	1497.11	1498	34.78	41.67	39.15
α-Muurolene	Pk283	C	1499.31	1499f	65.22	50	51.22
Valencene	Pk284	D	1501.59	1506f	95.65	50	72.32
α-Selinene	Pk286	C	1505.45	1498g	86.96	50	66.1
Premnaspirodiene	Pk287	D	1509.31	1505	56.52	0	28.9
δ-Cadinene	Pk288	C	1513.84	1519e	60.87	50	76.46
Calamenene	Pk291	C	1520.51	1521e	47.83	50	61.59
7-epi-α-Selinene	Pk292	D	1526.19	1520g	82.61	0	32.68
(E)-Cadina-1,4-diene	Pk293	C	1528.83	1533g	39.13	50	44.76
α-Cadinene	Pk294	C	1531.88	1537g	21.74	25	26.46
α-Calacorene	Pk296	C	1537.92	1592.63	39.13	41.67	38.78
Monoterpene (15)
α-Thujene	Pk68	C	936.41	941.83	0	41.67	20.49
α-Pinene	Pk70	B	949.49	955.67	82.61	100	98.41
Myrceneb	Pk81	B	1000.48	999	95.65	100	99.15
α-Phellandrene	Pk93	B	1029.61	1025.23	69.57	91.67	86.59
α-Terpinene	Pk94	B	1042.1	1034.88	73.91	100	95.61
p-Cymeneb	Pk95	D	1050.12	1042.37	86.96	58.33	76.46
Limonene	Pk97	B	1061.33	1049	100	100	99.88
β-Phellandreneb	Pk98	B	1066.04	1052.4	73.91	100	95
(E)-β-ocimene	Pk101	D	1062.73	1050e	47.83	8.33	27.68
γ-Terpineneb	Pk106	B	1084.19	1072.57	73.91	100	85.73
Terpinoleneb	Pk114	B	1114.02	1100.14	86.96	100	95.61
p-Mentha-2,4(8)-diene	Pk115	A	1116.45	1085g	73.91	100	84.51
p-Mentha-1,3,8-triene	Pk128	B	1142.97	1127	47.83	75	67.44
Allo-ocimene	Pk129	B	1147.96	1131.92	47.83	66.67	53.9
Allo-ocimene isomer	Pk136	B	1162.43	1145	47.83	50	55.49
Values for each parent were from four harvests (H1-12, H2-12, H1-13 and H2-13) x three replicates, and for F1 were 116 F1 individuals x four harvests x three replicates.
a Clusters according to Additional file 7.
b Aroma active compounds reported by Miyazaki et al. [14].
c Retention indices were calculated from a mixture of C-5 to C-18.
d Published retention indices on DB-5 column reported by Miyazaki et al.[14] unless mentioned otherwise.
e Published retention indices on DB-5 column reported on http://webbook.nist.gov/.
f Published retention indices on DB-5 column reported on the University of Florida Citrus Flavor Database.
g Published retention indices on DB-5 column reported by Adams [20].
