# Supplementary material for: Identification of QTLs controlling aroma volatiles using a ‘Fortune’ x ‘Murcott’ (Citrus reticulata) population
Source: BMC Genomics. 2017 Aug 22;18:646. doi: 10.1186/s12864-017-4043-5 (PMC5568196; doi:10.1186/s12864-017-4043-5)
Supplement: Supplementary file 2 — Relative content of the 148 detected juice volatiles in ‘Fortune’, ‘Murcott’ and the F1 progeny in H1–12, H2–12 and H2–13. This file contains a table showing the volatiles detected in juice samples from ‘Fortune’, ‘Murcott’ and the F1 progeny over three harvests. (XLSX 27 kb) [file 12864_2017_4043_MOESM2_ESM.xlsx]

## Sheet: File 2
Additional file 2. Relative content of the 148 detected juice volatiles in ‘Fortune’, ‘Murcott’ and the F1 progeny in H1-12, H2-12 and H2-13
Compound	Code	Clustera	Parents									F1 hybrids (minimum-maximum)
			FOR					MUR
			H1-12		H2-12	H2-13		H1-12	H2-12	H2-13		H1-12	H2-12	H2-13
Acid
Nonanoic acid	Pk183	B	tr		0.01	nd		0.02	nd	nd		nd-0.1d	nd-0.09d	nd-0.02
Alcohols
Ethanolb	Pk3	A	0.04		0.05	0.05		0.04	0.1	0.02		nd-0.76	nd-0.94	nd-0.54
2-Methyl-2-propanol	Pk12	A	trc		tr	tr		ndc	nd	tr		nd-0.02d	nd-0.02e	nd-0.01f
1-Octanol	Pk105	D	ndc		tr	nd		0.37c	1.21	nd		nd-3.05f	nd-0.74f	nd-nd
Linaloolb	Pk116	B	0.72c		1.26	trc		2.23c	4.46	0.05c		0.11-13.21	0.22-8.85	tr-0.92
(Z)-β-Terpineol	Pk145	B	0.06c		0.08	nd		0.03c	0.09	nd		nd-0.33	nd-0.16	nd-0.17
Terpinen-4-ol	Pk161	B	0.23c		0.53	ndc		0.66c	1.23	0.01c		0.02-4.42	0.01-4.48	nd-0.61f
α-Terpineol	Pk165	B	0.31		0.44	nd		0.41	1.02	tr		0.01-6.6	nd-1.26	nd-0.66f
(E)-Carveolb	Pk175	B	0.01c		0.02	nd		0.06c	0.07	nd		nd-9.8	nd-0.34	nd-1.37
(E)-Nerolidol	Pk295	C	nd		nd	nd		tr	nd	nd		nd-0.07	nd-0.06	nd-0.29
Cubenol	Pk328	C	0.01		0.03c	nd		0.02	ndc	nd		nd-0.21	nd-0.14	nd-0.01
Neointermedeol	Pk335	D	tr		0.01c	nd		nd	ndc	nd		nd-0.08d	nd-0.03d	nd-0.04
Intermedeol	Pk339	D	nd		tr	nd		nd	nd	nd		nd-0.06d	nd-0.04d	nd-0.02
Aldehydes
Acetylaldehyde	Pk1	A	tr		tr	trc		0.01	tr	ndc		nd-0.03f	nd-0.02f	nd-0.02f
Methacrolein	Pk15	D	nd		nd	nd		nd	nd	nd		nd-0.01	nd-0.05e	nd-0.01
Pentanal	Pk30	D	nd		nd	0.01c		nd	nd	0.02c		nd-0.02	nd-0.1e	nd-0.02d
Hexanalb	Pk44	D	0.01c		trc	0.06c		0.06c	0.13c	0.43c		nd-0.35	nd-0.19f	nd-0.28
(E)-2-Hexenal	Pk53	D	tr		tr	ndc		0.08	0.14	0.08c		nd-0.13	nd-0.22f	nd-0.08f
Heptanalb	Pk65	A	tr		tr	0.02c		0.02	0.04	0.05c		nd-0.05	nd-0.08d	nd-0.06
(E)-2-Heptenalb	Pk72	A	nd		nd	trc		nd	nd	0.02c		nd-0.02	nd-0.02	nd-0.02d
Octanalb	Pk90	A	0.06c		0.24	0.01c		3.99c	8.12	0.03c		0.01-9.9	nd-7.35	nd-0.24
(E)-2-Octenal	Pk104	A	tr		tr	0.01c		tr	0.01	0.03c		nd-0.03d	nd-0.04d	nd-0.03f
Nonanal	Pk118	A	0.01c		0.03	ndc		1.28c	2.36	0.02c		0.01-3.05	0.01-2.96	nd-0.15
(E)-2-Nonenalb	Pk146	A	nd		nd	ndc		nd	nd	0.01c		nd-0.02	nd-0.02e	nd-0.02
Decanalb	Pk164	B	0.1c		0.4	ndc		3.51c	8.67	0.01c		0.01-9.35	tr-8.79	nd-11.76f
p-Menth-1-en-9-al	Pk176	B	trc		0.01	nd		0.03c	nd	nd		nd-0.15f	nd-0.12f	nd-0.08
β-Cyclocitral	Pk177	B	trc		0.01	ndc		0.03c	nd	0.01c		nd-0.14f	nd-0.08f	nd-0.03d
(E)-2-Decenalb	Pk186	A	nd		0.01	ndc		0.03	0.1	trc		nd-0.32f	nd-0.41	nd-0.05d
Perillaldehyde	Pk200	B	0.07c		0.14	ndc		0.47c	0.56	0.01c		0.01-1.25	0.01-1.29	nd-2.63d
Undecanal	Pk204	B	trc		0.02	nd		0.39c	0.52	nd		nd-0.75	nd-1	nd-0.15
(E)-2-Undecenal	Pk226	A	nd		nd	nd		nd	nd	nd		nd-0.04f	nd-0.07f	nd-0.03
Dodecanalb	Pk240	B	0.03		0.08	nd		0.72	1.19	nd		nd-2.53	nd-2.37	nd-0.77d
β-Sinensal	Pk337	C	tr		0.01c	nd		0.01	ndc	nd		nd-0.82	nd-0.69f	nd-0.01
Esters
Ethyl acetate	Pk20	D	0.1c		0.2c	0.11		0.02c	0.08c	0.13		nd-1.18	nd-6.07	nd-1.39
Ethyl propanoate	Pk32	D	tr		tr	tr		nd	nd	nd		nd-0.01	nd-0.12e	nd-0.05
Ethyl 2-methylbutanoateb	Pk51	C	nd		nd	nd		nd	nd	nd		nd-tr	nd-0.05	nd-0.04e
(Z)-3-Hexenyl acetate	Pk89	D	nd		nd	nd		nd	nd	nd		nd-0.06	nd-0.04	nd-0.03
Hexyl acetate	Pk91	D	nd		nd	nd		nd	nd	nd		nd-0.07	nd-0.19	nd-nd
Octyl acetate	Pk163	B	0.03c		0.09	nd		0.18c	0.29	tr		nd-2.34	nd-4.69	nd-2.71
Nonyl acetate	Pk202	B	ndc		tr	nd		0.01c	nd	nd		nd-0.13	nd-0.07d	nd-0.25
(E)-Carvyl acetate	Pk213	B	ndc		0.01	nd		0.01c	nd	nd		nd-1.07f	nd-0.44f	nd-0.34e
Citronellyl acetate	Pk216	B	0.13c		0.35	nd		0.42c	0.4	nd		0.01-2	0.01-3.15	nd-1.03d
Neryl acetate	Pk220	B	0.01c		0.02	nd		0.76c	0.83	nd		nd-2.21	nd-2.27	nd-0.39e
Geranyl acetate	Pk227	B	0.04c		0.14	nd		0.13c	0.13	nd		nd-0.85	nd-0.52	nd-0.12e
Decyl acetate	Pk238	B	nd		nd	nd		nd	nd	nd		nd-0.18	nd-0.49e	nd-1.46e
p-Menth-1-en-9-ol acetate	Pk244	B	0.02c		0.05	nd		0.05c	0.06	nd		nd-0.33	tr-0.29	nd-1.47e
RI1561	Pk306	C	nd		tr	nd		tr	nd	nd		nd-0.08e	nd-0.07e	nd-0.07
Furan
2-Pentylfuran	Pk82	D	nd		nd	trc		nd	nd	0.01c		nd-nd	nd-nd	nd-0.01e
Aromatic hydrocarbons
1,3-Pentadiene	Pk9	B	nd		nd	nd		0.01	nd	nd		nd-0.04	nd-0.02d	nd-0.03
Styrene	Pk64	D	nd		nd	nd		nd	0.01	nd		nd-tr	nd-0.03f	nd-tr
α-Colocalene	Pk317	D	nd		0.01	nd		0.01	nd	nd		nd-0.08	nd-0.03d	nd-0.01
Ketones
Acetone	Pk6	A	tr		tr	tr		tr	0.02	tr		nd-0.04f	nd-0.03f	nd-0.01f
2-Butanone	Pk18	D	tr		nd	tr		nd	tr	nd		nd-0.24	nd-0.02	nd-0.01
1-Penten-3-one	Pk28	D	nd		nd	0.01		nd	nd	0.01		nd-0.02	nd-0.03	nd-0.02
2,4-Pentanedione	Pk40	D	nd		tr	nd		tr	0.05	nd		nd-0.03	nd-0.04	nd-0.03e
4-Methyl-3-penten-2-one	Pk43	D	trc		tr	ndc		ndc	0.03	0.01c		nd-0.02d	nd-0.13	nd-0.03f
4-Methyl-3-hexanone	Pk49	A	nd		nd	nd		nd	nd	nd		nd-nd	nd-nd	nd-nd
3-Heptanone	Pk61	D	nd		tr	nd		tr	nd	nd		nd-0.01	nd-0.02d	nd-0.01e
1-Octen-3-oneb	Pk76	A	tr		tr	nd		tr	nd	tr		nd-0.06d	nd-0.02	nd-0.02e
2,3-Octanedione	Pk77	D	nd		nd	nd		nd	nd	tr		nd-nd	nd-0.02	nd-tr
6-Methyl-5-hepten-2-one	Pk79	A	nd		nd	ndc		nd	0.01	0.02c		nd-nd	nd-tr	nd-0.1f
Dihydrocarvone	Pk166	B	0.02		0.04	ndc		0.11	0.11	trc		nd-0.32	tr-0.31	nd-0.05
(E)-Dihydro carvone	Pk170	B	0.01c		0.01	ndc		0.05c	0.04	trc		nd-0.15	nd-0.17	nd-0.03e
(D)-Carvone	Pk185	B	0.03c		0.06	ndc		0.14c	0.21	0.01c		0.01-2.75	0.01-0.93	nd-0.85f
Geranyl acetone	Pk252	A	ndc		tr	trc		0.06c	0.17	0.02c		nd-0.12f	nd-0.3	nd-0.06
β-Iononeb	Pk270	D	tr		tr	ndc		0.02	0.08	0.01c		nd-0.37f	nd-0.15f	nd-0.06
Nootkatoneb	Pk354	D	nd		0.01	nd		nd	nd	nd		nd-0.05e	nd-0.11e	nd-0.02
Unknown
RI0547	Pk13	C	nd		nd	nd		nd	nd	nd		nd-0.12f	nd-tr	nd-nd
RI0754	Pk39	A	nd		nd	nd		nd	nd	nd		nd-0.01	nd-0.01	nd-tr
RI0941	Pk69	A	nd		nd	tr		nd	nd	nd		nd-nd	nd-nd	nd-0.01e
RI1005	Pk84	A	nd		nd	nd		nd	nd	nd		nd-nd	nd-0.01	nd-tr
RI1028	Pk92	D	0.04		0.04	ndc		0.05	0.16	0.02c		nd-0.32	nd-0.57	nd-0.26
RI1076	Pk103	B	nd		0.01	nd		nd	nd	nd		nd-0.03f	nd-0.04	nd-nd
RI1087	Pk107	A	trc		0.01c	nd		ndc	ndc	nd		nd-0.14d	nd-0.04d	nd-tr
RI1098	Pk109	B	tr		0.01	nd		0.02	0.02	nd		nd-0.84	nd-0.06f	nd-0.17e
RI1111	Pk113	A	0.02		0.02	ndc		0.02	0.08	0.01c		nd-3.57	0.01-0.1	nd-0.1
RI1128	Pk120	A	0.01c		0.01	ndc		0.01c	0.05	0.01c		nd-0.03f	tr-0.06	nd-0.05f
RI1155	Pk132	B	tr		0.04	nd		0.01	nd	nd		nd-0.22	nd-0.11	nd-0.02
(+/-)-4-Acetyl-1-methylcyclohexene	Pk135	D	trc		nd	nd		0.01c	nd	nd		nd-0.04	nd-0.03d	nd-0.01
RI1169	Pk139	B	trc		tr	nd		0.02c	0.03	nd		nd-0.05	nd-0.06	nd-0.05
RI1195	Pk151	B	ndc		tr	nd		0.02c	0.05	tr		nd-0.16f	nd-0.12d	nd-0.04
RI1211	Pk159	D	trc		tr	nd		0.02c	0.03	nd		nd-0.21f	nd-0.11f	nd-0.07
RI1219	Pk162	D	trc		0.01	nd		0.03c	0.06	nd		nd-0.09	nd-0.08	nd-0.02
RI1269	Pk184	A	tr		0.02	nd		0.04	nd	nd		nd-0.16f	nd-0.09f	nd-nd
RI1300	Pk196	D	tr		0.01	nd		0.03	0.06	nd		nd-0.14	nd-0.18f	nd-0.04
RI1346	Pk214	D	trc		0.01	nd		0.01c	nd	nd		nd-0.18	nd-0.07d	nd-0.05
RI1348	Pk215	B	nd		0.01	nd		0.01	nd	nd		nd-0.1d	nd-0.07d	nd-0.14
RI1385	Pk230	D	tr		nd	nd		nd	nd	nd		nd-0.06d	nd-0.05f	nd-0.06
RI1394	Pk234	C	0.01		0.04	nd		0.01	nd	nd		nd-0.44	nd-0.37f	nd-0.07
RI1398	Pk236	B	0.01		0.04	nd		0.02	0.02	nd		nd-0.49	nd-0.61	nd-0.05
RI1414	Pk242	B	0.03c		0.11	nd		0.11c	0.21	nd		tr-2.59	0.01-0.9	nd-0.74e
RI1420	Pk243	B	nd		nd	nd		nd	nd	nd		nd-0.04	nd-0.02	nd-0.19
RI1428	Pk246	C	nd		tr	nd		nd	nd	nd		nd-0.05	nd-0.06e	nd-0.03
RI1483	Pk273	D	nd		tr	nd		nd	tr	nd		nd-0.03	nd-0.07d	nd-0.05
RI1540	Pk297	C	nd		nd	nd		nd	nd	nd		nd-0.03e	nd-0.05	nd-0.01
RI1549	Pk300	C	nd		nd	nd		nd	nd	nd		nd-0.1e	nd-0.08e	nd-0.12
RI1554	Pk303	D	nd		tr	nd		0.01	nd	nd		nd-0.05e	nd-0.09	nd-0.02
RI1557	Pk305	B	0.01		tr	nd		0.01	nd	nd		nd-0.1d	nd-0.07	nd-0.02
RI1595	Pk318	D	nd		nd	nd		nd	nd	nd		nd-0.15d	nd-0.05e	nd-0.03
RI1599	Pk320	C	ndc		nd	nd		0.01c	0.01	nd		nd-0.02e	nd-0.03	nd-0.05
RI1603	Pk322	D	trc		0.01	nd		0.03c	0.03	nd		nd-0.14f	nd-0.12f	nd-0.08
RI1606	Pk324	D	tr		0.01c	nd		0.01	ndc	nd		nd-0.11f	nd-0.07f	nd-0.01
RI1609	Pk326	B	tr		0.01	nd		0.01	nd	nd		nd-0.07f	nd-0.06f	nd-0.07
RI1649	Pk344	A	tr		0.01	tr		0.02	0.06	tr		nd-0.07	nd-0.09	nd-0.03
RI1654	Pk345	B	0.02		0.14	nd		tr	nd	nd		nd-2.36	nd-2.67	nd-0.02
Phenol
2,4-Di-tert-butylphenol	Pk278	A	0.01		0.01	nd		0.02	nd	nd		nd-0.16f	nd-0.11d	nd-0.03d
Sesquiterpenes
α-Cubebene	Pk225	C	0.01		0.11	nd		0.29	0.24	nd		nd-1.94	nd-1.83	nd-0.16e
α-Copaene	Pk237	C	0.08c		0.43	nd		0.89c	0.77	nd		0.01-5.9	0.01-4.65	nd-0.42d
β-Elemene	Pk239	C	tr		0.1	nd		0.11	0.01	nd		nd-2.04	nd-1.23	nd-0.29
Caryophyllene	Pk253	B	0.01c		0.08	tr		0.51c	0.43	nd		nd-2.79	nd-1.7	nd-0.1e
α-Guaiene	Pk255	C	trc		0.01	nd		0.03c	nd	nd		nd-0.22f	nd-0.17f	nd-0.02
β-Cubebene	Pk256	C	trc		0.02	nd		0.03c	0.02	nd		nd-0.2f	nd-0.17f	nd-0.01
Aromadendrene	Pk261	C	trc		0.04	nd		0.05c	0.05	nd		nd-0.5	nd-0.49f	nd-0.04
Spirolepechinene	Pk262	D	0.01		0.04c	0.01c		tr	trc	ndc		nd-0.16	nd-0.08d	nd-0.04e
RI1465	Pk263	C	nd		0.01	nd		0.03	nd	nd		nd-0.24f	nd-0.13d	nd-0.02
RI1472	Pk266	C	trc		0.01	nd		0.01c	nd	nd		nd-0.14	nd-0.09d	nd-0.01
α-Humulene	Pk267	C	0.01c		0.07	nd		0.13c	0.1	nd		nd-0.9	nd-0.73	nd-0.12e
(E)-Cadina-1(6),4-diene	Pk271	C	trc		0.03	nd		0.05c	0.05	nd		nd-0.57f	nd-0.5f	nd-0.03
γ-Muurolene	Pk272	B	0.01		0.06	tr		0.09	0.09	nd		nd-0.82	nd-0.57f	nd-0.14e
α-Farnesene	Pk276	B	0.03c		0.26	nd		0.49c	0.58	nd		nd-7.42	0.01-5.69	nd-0.07e
Germacrene D	Pk279	B	nd		0.02	tr		0.11	0.09	nd		nd-0.69	nd-0.64d	nd-0.03
RI1495	Pk280	D	0.02c		0.1c	nd		ndc	ndc	nd		nd-0.11e	nd-0.2e	nd-0.14e
Epizonarene	Pk282	C	0.01c		0.03	nd		0.03c	0.03	nd		nd-0.33f	nd-0.26f	nd-0.02
α-Muurolene	Pk283	C	0.01c		0.05	0.01c		0.12c	0.11	ndc		nd-1.04	nd-0.78	nd-0.07e
Valencene	Pk284	D	0.43c		1.76c	0.19c		0.05c	0.05c	ndc		nd-3.21	0.01-3.28	nd-1.74d
α-Selinene	Pk286	C	0.04c		0.15	0.02c		0.07c	0.09	ndc		nd-1.01	nd-0.63	nd-0.25d
Premnaspirodiene	Pk287	D	0.01c		0.04c	0.01		ndc	ndc	nd		nd-0.1d	nd-0.12d	nd-0.07e
δ-Cadinene	Pk288	C	0.12c		0.61	nd		1.09c	1.01	nd		0.01-8.99	0.01-6.39	nd-0.58
Calamenene	Pk291	C	0.03c		0.1	nd		0.1c	0.12	nd		nd-0.83	nd-0.47	nd-0.08e
7-epi-α-Selinene	Pk292	D	0.01c		0.05c	0.01c		ndc	ndc	ndc		nd-0.19	nd-0.19d	nd-0.15e
(E)-Cadina-1,4-diene	Pk293	C	0.01c		0.04	nd		0.09c	0.08	nd		nd-1.02	nd-0.85f	nd-0.04e
α-Cadinene	Pk294	C	trc		0.01	nd		0.01c	nd	nd		nd-0.19	nd-0.15d	nd-0.01
α-Calacorene	Pk296	C	trc		0.02	nd		0.03c	0.03	nd		nd-0.23f	nd-0.14f	nd-0.03
Monoterpenes
α-Thujene	Pk68	C	nd c		nd	nd		0.04c	0.05	nd		nd-0.36d	nd-0.38d	nd-0.07
α-Pinene	Pk70	B	0.34c		1.03	trc		3.05c	3.78	0.06c		0.09-8.06	0.13-14.54	nd-3.23
Myrceneb	Pk81	B	2.02c		4.89	trc		12.09c	20.53	0.17c		0.4-36.51	0.4-53.25	tr-14.53
α-Phellandrene	Pk93	B	0.11c		0.25	ndc		0.62c	0.88	0.01c		0.02-1.81	0.02-1.91	nd-1.04f
α-Terpinene	Pk94	B	0.14c		0.28	ndc		0.44c	0.89	0.02c		nd-2.08	nd-1.94	nd-0.77
p-Cymeneb	Pk95	D	0.05c		0.02	trc		ndc	0.04	0.09c		nd-1.01d	nd-0.36f	tr-0.21
Limonene	Pk97	B	35.14c		41.74	0.43c		78.28c	433.26	11.06c		14.33-424.04	10.84-456.88	0.2-138.52
β-Phellandreneb	Pk98	B	0.18		0.38	ndc		0.64	1.19	0.02c		0.05-1.66	0.08-1.38	nd-6.38
(E)-β-Ocimene	Pk101	D	tr		tr	nd		nd	nd	nd		nd-0.03d	nd-0.08	nd-0.04
γ-Terpineneb	Pk106	B	0.12		0.34	ndc		0.72	0.87	trc		0.03-2.1	0.01-2.73	nd-0.62f
Terpinoleneb	Pk114	B	0.33c		0.48	trc		0.87c	1.83	0.04c		0.02-4.62	0.07-2.82	nd-1.66
p-Mentha-2,4(8)-diene	Pk115	A	0.02c		0.03	ndc		0.07c	0.14	0.01c		nd-2.84	nd-0.36	nd-0.1f
p-Mentha-1,3,8-triene	Pk128	B	0.01		0.03	nd		0.05	0.07	nd		nd-0.14	nd-0.18	nd-0.15d
Allo-ocimene	Pk129	B	0.01		0.03	nd		0.01	0.03	nd		nd-0.18	nd-0.11	nd-0.02
Allo-ocimene isomer	Pk136	B	0.02		0.06	nd		0.02	0.05	nd		nd-0.29	nd-0.21	nd-0.03e
Data are normalized to the internal standard peak area. All values are mean of three biological replicates per genotype
tr. Peak was recognized but the value less than 0.0095.
nd. Not detected.
a Clusters according to Figure 3.
b Aroma active compounds reported by Miyazaki et al. [14].
c Volatiles significantly different between parental lines ‘Fortune’ (FOR) and ‘Murcott’ (MUR) from the same harvest season (p<0.05, Student’s t test).
d Volatiles presented in 50% of the F1 hybrids (expected ratio 1:1, α =0.05, χ2 test).
e Volatiles presented in 25% of the F1 hybrids (expected ratio 1:3, α =0.05, χ2 test).
f Volatiles presented in 75% of the F1 hybrids (expected ratio 3:1, α =0.05, χ2 test).
