# Supplementary material for: Identification of QTLs controlling aroma volatiles using a ‘Fortune’ x ‘Murcott’ (Citrus reticulata) population
Source: BMC Genomics. 2017 Aug 22;18:646. doi: 10.1186/s12864-017-4043-5 (PMC5568196; doi:10.1186/s12864-017-4043-5)
Supplement: Supplementary file 4 — Correlation coefficients between chemical classes of volatiles determined in ‘Fortune’, ‘Murcott’ and the F1 progeny. This file contains a table showing the correlations between chemical classes of volatiles in the ‘Fortune’ x ‘Murcott’ population over four harvests. (XLSX 12 kb) [file 12864_2017_4043_MOESM4_ESM.xlsx]

## Sheet: File 4
Additional file 4. Correlation coefficients between chemical classes of volatiles determined in ‘Fortune’, ‘Murcott’ and the F1 progeny
Volatile group	Harvest	Acid	Alcohol	Aldehyde	Ester	Furan	Aromatic hydrocarbon	Ketone	Unknown	Phenol	Sesquiterpene	Monoterpene
Alcohol	H1-12	0.43***
	H2-12	0.37***
	H1-13	0.34***
	H2-13	0.55***
Aldehyde	H1-12	0.58***	0.81***
	H2-12	0.41***	0.81***
	H1-13	0.39***	0.74***
	H2-13	0.20**	0.60***
Ester	H1-12	0.27***	0.57***	0.52***
	H2-12	0.27***	0.44***	0.53***
	H1-13	0.42***	0.71***	0.94***
	H2-13	0.41***	0.71***	0.62***
Furan	H1-13	-0.04	-0.13	-0.02	-0.06
	H2-13	0.02	-0.11	-0.03	-0.1
Aromatic hydrocarbon	H1-12	0.05	0.37***	0.21**	0.42***	0
	H2-12	0.51***	0.30***	0.35***	0.42***	0
	H1-13	0.20**	0.47***	0.37***	0.33***	-0.07
	H2-13	0.21**	0.63***	0.57***	0.63***	-0.1
Ketone	H1-12	0.02	0.23***	0.17*	0.21**	0	0.08
	H2-12	0.25**	0.31***	0.27***	0.26***	0	0.15*
	H1-13	0.08	0.49***	0.47***	0.26**	-0.01	0.21***
	H2-13	0.18**	0.56***	0.21**	0.36***	-0.02	0.33***
Unknown	H1-12	0.30***	0.70***	0.69***	0.74***	0	0.42***	0.30***
	H2-12	0.51***	0.78***	0.78***	0.61***	0	0.48***	0.41***
	H1-13	0.19**	0.64***	0.64***	0.51***	-0.09	0.60***	0.42***
	H2-13	0.45***	0.82***	0.73***	0.86***	-0.11	0.74***	0.44***
Phenol	H1-12	0.22**	0.57***	0.64***	0.65***	0	0.20**	0.25***	0.79***
	H2-12	0.37***	0.47***	0.60***	0.55***	0	0.39***	0.30***	0.72***
	H1-13	0.1	0.28***	0.23***	0.04	-0.01	0.36***	0.85***	0.31***
	H2-13	0.23***	0.15*	0.04	0.02	0	0.19**	-0.07	0.1
Sesquiterpene	H1-12	0.27***	0.67***	0.70***	0.69***	0	0.35***	0.26***	0.88***	0.91***
	H2-12	0.33***	0.46***	0.52***	0.57***	0	0.41***	0.34***	0.75***	0.92***
	H1-13	0.31***	0.46***	0.28***	0.26***	-0.08	0.91***	0.20*	0.50***	0.39***
	H2-13	0.30***	0.50***	0.50***	0.48***	-0.11	0.61***	0.25***	0.66***	0.08
Monoterpene	H1-12	0.05	0.72***	0.58***	0.70***	0	0.51***	0.26***	0.80***	0.66***	0.74***
	H2-12	0.03	0.81***	0.67***	0.44***	0	0.11	0.26**	0.62***	0.44***	0.43***
	H1-13	0.38***	0.88***	0.84***	0.84***	-0.11	0.64***	0.36***	0.78***	0.19**	0.59***
	H2-13	0.38***	0.84***	0.85***	0.85***	-0.12	0.76***	0.53***	0.91***	0.1	0.64***
Monoterpene excluding limonene	H1-12	0.27***	0.77***	0.73***	0.76***	0	0.41***	0.22**	0.88***	0.72***	0.81***	0.89***
	H2-12	0.60***	0.84***	0.83***	0.58***	0	0.47***	0.38***	0.92***	0.70***	0.67***	0.69***
	H1-13	0.39***	0.83***	0.87***	0.87***	-0.1	0.69***	0.33***	0.77***	0.19**	0.62***	0.98***
	H2-13	0.38***	0.73***	0.60***	0.90***	-0.11	0.69***	0.36***	0.87***	0.21**	0.52***	0.88***
* p<0.05, ** p<0.01, *** p<0.001.
