# Supplementary material for: Identification of QTLs controlling aroma volatiles using a ‘Fortune’ x ‘Murcott’ (Citrus reticulata) population
Source: BMC Genomics. 2017 Aug 22;18:646. doi: 10.1186/s12864-017-4043-5 (PMC5568196; doi:10.1186/s12864-017-4043-5)
Supplement: Supplementary file 5 — Correlation coefficients between volatile groups and other physical and chemical attributes of ‘Fortune’, ‘Murcott’ and the F1 progeny fruits. This file contains a table showing the correlations between chemical classes of volatiles and fruit characteristics in the ‘Fortune’ x ‘Murcott’ population over four harvests. (XLSX 13 kb) [file 12864_2017_4043_MOESM5_ESM.xlsx]

## Sheet: File 5
Additional file 5. Correlation coefficients between volatile groups and other physical and chemical attributes of ‘Fortune’, ‘Murcott’ and the F1 progeny fruits
Volatile group	Harvest	Fruit diameter	Fruit weight	Juice percentage	Soluble solids content	Titratable acidity	SSC over TA ratio	Flavedo color space value L	Flavedo color space value a	Flavedo color space value b	Flavedo color space value a/b	Juice color space value L	Juice color space value a	Juice color space value b	Juice color space value a/b
Acid	H1-12	0	0	-0.08	-0.1	0.09	-0.19	-0.03	0.01	-0.03	0.02	-0.03	-0.25*	-0.18	-0.31**
	H2-12	0.32**	0.40***	0.27*	-0.23	-0.13	-0.01	0.16	-0.31*	0.11	-0.29*	0.12	-0.43***	0.14	-0.38**
	H1-13	-0.23*	-0.21*	-0.27**	0.31**	0.40***	-0.24*	-0.03	-0.16	-0.06	-0.12	0.17	-0.28**	0.05	-0.29**
	H2-13	-0.15	-0.13	0.31**	0.16	0	0.08	0.2	-0.2	0.2	-0.23	0.26*	0.32**	0.39***	0.24*
Alcohol	H1-12	0	-0.1	0	-0.1	0.17	-0.29**	0.11	-0.22*	0.06	-0.21	0.18	-0.58***	0.06	-0.51***
	H2-12	0.02	0.07	0.36**	-0.18	0.08	-0.21	0.24*	-0.27*	0.19	-0.29*	0.13	-0.48***	0.06	-0.47***
	H1-13	-0.48***	-0.39***	-0.51***	0.47***	0.61***	-0.38***	0.04	-0.18	0	-0.15	0.26**	-0.43***	0.50***	-0.35**
	H2-13	-0.35**	-0.28*	-0.35**	0.18	0.53***	-0.35**	0.2	-0.33**	0.18	-0.33**	0.27*	-0.13	0.11	-0.11
Aldehyde	H1-12	0	-0.14	0.03	-0.1	0.16	-0.26*	0.05	-0.12	0.04	-0.11	0.06	-0.50***	-0.1	-0.50***
	H2-12	0.11	0.15	0.22	-0.08	-0.07	-0.01	0.2	-0.2	0.16	-0.21	0.16	-0.51***	0.13	-0.49***
	H1-13	-0.34***	-0.30**	-0.28**	0.29**	0.39***	-0.21*	0.1	-0.15	0.05	-0.12	0.31**	-0.30**	0.46***	-0.21*
	H2-13	-0.18	-0.17	-0.11	-0.08	0.41***	-0.25*	0.2	-0.31**	0.2	-0.31**	0.12	-0.15	-0.1	-0.2
Ester	H1-12	0	0.04	0.29*	-0.03	0.31**	-0.33**	0.25*	-0.37***	0.22*	-0.37***	0.15	-0.48***	-0.04	-0.48***
	H2-12	0.13	0.17	-0.05	0.1	0.1	0.08	0.11	-0.08	0.09	-0.1	0.30*	-0.50***	0.18	-0.46***
	H1-13	-0.29**	-0.22*	-0.25*	0.27**	0.40***	-0.25*	0.11	-0.21*	0.07	-0.17	0.30**	-0.33**	0.45***	-0.25*
	H2-13	-0.28*	-0.2	-0.19	0.1	0.37**	-0.26*	0.25*	-0.38***	0.22	-0.37***	0.27*	-0.17	0.24	-0.19
Furan	H1-13	0.16	0.15	-0.03	-0.2	-0.11	0.1	0.2	-0.04	0.21*	-0.07	-0.08	-0.11	-0.21*	-0.16
	H2-13	0.1	0.05	-0.1	-0.08	-0.12	0.06	0.06	-0.03	-0.12	0.01	-0.1	-0.07	0.03	-0.08
Aromatic hydrocarbon	H1-12	0	0.04	0.1	-0.12	0.03	-0.12	0.13	-0.16**	0.12	-0.16	0.14	-0.38***	0.23*	-0.22*
	H2-12	0.12	0.17	0	-0.13	-0.09	-0.02	0.22	-0.13	0.21	-0.16	0.05	-0.42***	0.06	-0.41***
	H1-13	-0.11	-0.06	-0.24*	0.08	0.11	-0.13	0.1	-0.24*	0.05	-0.22*	0.32**	-0.38***	0.35***	-0.29**
	H2-13	-0.08	-0.04	-0.08	0.06	0.32**	-0.23*	0.30**	-0.40***	0.27*	-0.42***	0.08	-0.20*	0.01	-0.18
Ketone	H1-12	0	-0.13	0.14	0	0.14	-0.18	-0.06	0.03	-0.1	0.04	0.08	-0.09	0	-0.07
	H2-12	0.05	0.1	0.1	0.06	-0.03	0.03	-0.01	0.01	-0.03	0	0.32*	0.06	0.39**	0.08
	H1-13	-0.14	-0.13	-0.25*	0.16	0.12	-0.05	-0.11	0.09	-0.13	0.12	0.01	-0.11	0.28*	-0.06
	H2-13	-0.13	-0.1	-0.31**	0.26*	0.21	-0.1	-0.02	0	0	0.02	0.13	-0.05	0.05	-0.03
Unknown	H1-12	0	0.05	0.16	-0.12	0.30**	-0.34**	0.09	-0.28*	0.05	-0.25*	0.1	-0.45***	-0.07	-0.43***
	H2-12	0.25*	0.32**	0.22	-0.12	-0.05	-0.05	0.2	-0.30*	0.16	-0.30*	0.17	-0.55***	0.18	-0.51***
	H1-13	-0.23*	-0.2	-0.13	0.16	0.19	-0.14	0.07	-0.09	0.05	-0.09	0.22*	-0.18	0.40***	-0.13
	H2-13	-0.21	-0.14	-0.21	0.07	0.40***	-0.30*	0.17	-0.49***	0.13	-0.46***	0.22	-0.23*	0.13	-0.21
Phenol	H1-12	0	0.06	0.14	-0.21	0.11	-0.21	0.09	-0.30**	0.06	-0.28*	0.16	-0.40***	-0.09	-0.43***
	H2-12	0.33**	0.42***	0.12	-0.19	-0.2	0.09	0.06	-0.26*	0.03	-0.24*	0.21	-0.52***	0.18	-0.48***
	H1-13	-0.03	-0.01	-0.18	-0.01	0.01	-0.04	-0.06	-0.05	-0.08	-0.02	0.08	-0.28**	0.12	-0.24*
	H2-13	0.09	0.13	0.14	-0.16	-0.11	-0.03	-0.08	-0.1	-0.04	-0.09	-0.08	0.05	0.08	0.07
Sesquiterpene	H1-12	0	0.03	0.19	-0.21	0.14	-0.26*	0.16	-0.28**	0.11	-0.27*	0.15	-0.48***	-0.05	-0.47***
	H2-12	0.26*	0.36**	0.12	-0.15	-0.18	0.07	0.12	-0.23	0.09	-0.23	0.22	-0.51***	0.19	-0.48***
	H1-13	-0.14	-0.1	-0.30**	0.14	0.18	-0.16	0.04	-0.21*	0	-0.18	0.29**	-0.39***	0.32**	-0.31**
	H2-13	0	0.06	-0.18	-0.01	0.16	-0.13	0.11	-0.22*	0.1	-0.22*	0.1	-0.28*	0.04	-0.26*
Monoterpene	H1-12	0	-0.02	0.16	-0.05	0.18	-0.24*	0.13	-0.34**	0.08	-0.32**	0.24*	-0.52***	0.24*	-0.39***
	H2-12	-0.08	-0.05	0.16	-0.07	0.15	-0.2	0.14	-0.2	0.1	-0.2	0.2	-0.39**	0.13	-0.37**
	H1-13	-0.39***	-0.30**	-0.42***	0.37***	0.45***	-0.30**	0.13	-0.26*	0.08	-0.23*	0.37***	-0.41***	0.58***	-0.32**
	H2-13	-0.31**	-0.24*	-0.28*	0.09	0.46***	-0.36**	0.24*	-0.42***	0.22	-0.41***	0.24*	-0.22	0.1	-0.21
Monoterpene excluding limonene	H1-12	0	-0.06	0.23	0.02	0.30**	-0.33**	0.17	-0.38***	0.12	-0.36***	0.24*	-0.54***	0.09	-0.46***
	H2-12	0.24*	0.32**	0.24*	-0.16	-0.03	-0.08	0.22	-0.35**	0.16	-0.35**	0.22	-0.60***	0.18	-0.55***
	H1-13	-0.36***	-0.28**	-0.39***	0.32**	0.40***	-0.28**	0.12	-0.26*	0.07	-0.23*	0.39***	-0.41***	0.57***	-0.32**
	H2-13	-0.27*	-0.19	-0.25*	0.11	0.37**	-0.28*	0.2	-0.43***	0.17	-0.40***	0.24*	-0.22	0.22	-0.19
Total	H1-12	0	-0.03	0.16	-0.06	0.18	-0.25*	0.13	-0.34**	0.08	-0.32**	0.23*	-0.54***	0.2	-0.42***
	H2-12	-0.05	-0.01	0.17	-0.08	0.13	-0.18	0.15	-0.21	0.11	-0.22	0.21	-0.43***	0.14	-0.41***
	H1-13	-0.38***	-0.30**	-0.41***	0.36***	0.44***	-0.30**	0.12	-0.26*	0.07	-0.23*	0.37***	-0.41***	0.58***	-0.33**
	H2-13	-0.31**	-0.24*	-0.28*	0.09	0.47***	-0.36**	0.24*	-0.42***	0.22	-0.41***	0.24*	-0.23	0.1	-0.21
Total excluding limonene	H1-12	0	-0.06	0.17	-0.09	0.24*	-0.33**	0.15	-0.32**	0.1	-0.30**	0.19	-0.57***	0.01	-0.52***
	H2-12	0.22	0.30*	0.23	-0.14	-0.05	-0.04	0.22	-0.31**	0.16	-0.31**	0.24	-0.61***	0.18	-0.57***
	H1-13	-0.36***	-0.28**	-0.38***	0.32**	0.41***	-0.28**	0.11	-0.25*	0.06	-0.22*	0.38***	-0.42***	0.55***	-0.33**
	H2-13	-0.27*	-0.2	-0.26*	0.08	0.44***	-0.31**	0.22	-0.43***	0.2	-0.41***	0.25*	-0.23*	0.16	-0.22
* p<0.05, ** p<0.01, *** p<0.001.
