# Supplementary material for: Identification of QTLs controlling aroma volatiles using a ‘Fortune’ x ‘Murcott’ (Citrus reticulata) population
Source: BMC Genomics. 2017 Aug 22;18:646. doi: 10.1186/s12864-017-4043-5 (PMC5568196; doi:10.1186/s12864-017-4043-5)
Supplement: Supplementary file 6 — Correlation coefficients between carotenoid derived volatiles and fruit color parameters in ‘Fortune’, ‘Murcott’ and the F1 progeny. This file contains a table showing the correlations between volatiles derived from carotenoids and colors in the ‘Fortune’ x ‘Murcott’ population over four harvests. (XLSX 10 kb) [file 12864_2017_4043_MOESM6_ESM.xlsx]

## Sheet: File 6
Additional file 6. Correlation coefficients between carotenoid derived volatiles and fruit color parameters in ‘Fortune’, ‘Murcott’ and the F1 progeny
Compound	Harvest	Flavedo color space value L	Flavedo color space value a	Flavedo color space value b	Flavedo color space value a/b	Juice color space value L	Juice color space value a	Juice color space value b	Juice color space value a/b
6-Methyl-5-hepten-2-one	H2-12	0.16	-0.29*	0.12	-0.28*	0.1	-0.06	-0.1	-0.07
	H1-13	-0.08	0.04	-0.1	0.06	0.05	0.05	0.2	0.09
	H2-13	0.06	-0.16	0.06	-0.14	0.21	0.03	0.26*	0.05
β-Cyclocitral	H1-12	0.05	-0.34**	-0.02	-0.30**	0.23*	-0.46***	0.01	-0.38***
	H2-12	0.12	-0.14	0.09	-0.16	0.29*	-0.29*	0.22	-0.24*
	H1-13	0.07	-0.24*	0.03	-0.21*	0.28**	-0.26*	0.42***	-0.22*
	H2-13	0.13	-0.28*	0.1	-0.27*	0.13	0.05	0.27*	0.07
Neryl acetate	H1-12	0.16	-0.37***	0.14	-0.38***	0.14	-0.22*	-0.05	-0.23*
	H2-12	0.15	-0.29*	0.13	-0.29*	0.2	-0.45***	0.07	-0.39***
	H1-13	0.15	-0.28**	0.1	-0.24*	0.28**	-0.27**	0.43***	-0.2
	H2-13	0.26*	-0.31**	0.23*	-0.30**	0.2	-0.18	0.2	-0.15
Geranyl acetone	H1-12	-0.15	0.29**	-0.13	0.27*	0.04	0.24*	0.05	0.28**
	H2-12	0.08	0.06	0.12	0.03	-0.11	0.16	0.04	0.16
	H1-13	-0.12	0.18	-0.13	0.18	-0.03	0.1	-0.01	0.1
	H2-13	-0.19	0.32**	-0.14	0.29*	-0.12	0.27*	0.17	0.23*
β-Ionone	H1-12	-0.02	0	-0.04	0.03	0.08	-0.15	0.07	-0.09
	H2-12	0.07	-0.05	0.06	-0.06	0.13	-0.30*	0.18	-0.27*
	H1-13	0.11	-0.07	0.11	-0.08	0.19	-0.15	-0.01	-0.19
	H2-13	0.26*	-0.18	0.28*	-0.21	0.16	-0.11	0.14	-0.13
* p<0.05, ** p<0.01, *** p<0.001.
