# Supplementary material for: Identification of QTLs controlling aroma volatiles using a ‘Fortune’ x ‘Murcott’ (Citrus reticulata) population
Source: BMC Genomics. 2017 Aug 22;18:646. doi: 10.1186/s12864-017-4043-5 (PMC5568196; doi:10.1186/s12864-017-4043-5)
Supplement: Supplementary file 8 — QTLs detected for juice volatiles in the mandarin F1 population, ‘Fortune’ x ‘Murcott’, using Kruskal-Wallis (K-W) and Composite Interval Mapping (CIM). This file contains a table showing the QTLs identified for juice volatiles in the ‘Fortune’ x ‘Murcott’ population over four harvests. (XLSX 29 kb) [file 12864_2017_4043_MOESM8_ESM.xlsx]

## Sheet: File 8
Additional file 8. QTLs detected for juice volatiles in the mandarin F1 population, ‘Fortune’ x ‘Murcott’, using Kruskal-Wallis (K-W) and Composite Interval Mapping (CIM)
Compound	QTLa	Harvest	Linkage group	K-Wb	LOD Thrc	LOD maxd	Positione	Nearest marker	Marker positionf	Effect	R2 (%)g
Acid
Nonanoic acid	PK183-1.2	H2-13	MUR1.2	***	2.65	3.19	6.4	m499_s1	6.4	0.61	17.77
	PK183-3.4	H1-13	FOR3.4	***	2.49	2.96	38.66	m985_s3	38.66	0.33	14.49
Alcohol
Ethanol	PK3-7.1	H1-12	FOR7.1	******	3.07	4.58	40.592	m741_s7	40.592	-0.61	23.45
		H2-12	FOR7.1	******	2.91	3.65	40.592	m741_s7	40.592	-0.63	22.46
		H2-13	FOR7.1	*****	2.77	3.22	40.592	m741_s7	40.592	-0.51	17.72
	PK3-7.2	H2-12	MUR7.2	*	2.83	7.05	4	m906_s7	6.4	2.29	38.86
		H1-13	MUR7.2	*	2.54	5.49	4	m906_s7	6.4	1.28	25.49
2-Methyl-2-propanol	PK12-1.1	H1-13	FOR1.1	****	2.99	5.22	40.5	m783_s1	42.9	-0.48	24.13
	PK12-4.2	H1-13	FOR4.2	****	2.99	3.01	0	m731_s4	0	0.28	14.73
Linalool	PK116-1.1	H1-13	FOR1.1	******	2.87	3.7	44.7	m884_s1	44.7	0.88	17.77
	PK116-3.4	H2-13	FOR3.4	****	2.95	3.43	38.66	m985_s3	38.66	0.49	18.79
	PK116-6.3	H2-13	FOR6.3	**	2.95	3.41	0	m12_s6	0	0.51	18.68
(Z)-β-Terpineol	PK145-1.1	H1-13	FOR1.1	*****	2.98	3.29	44.7	m884_s1	44.7	1.66	15.97
Terpinen-4-ol	PK161-1.1	H1-13	FOR1.1	****	2.84	4.1	44.7	m884_s1	44.7	0.79	19.53
	PK161-1.2	H2-13	MUR1.2	****	2.61	3.75	0	m1436_s1	0	0.89	20.54
	PK161-2	H1-13	MUR2	****	2.71	2.98	8.2	m1069_s2	8.2	-0.6	14.76
	PK161-6.2	H2-13	FOR6.2	****	2.98	3.12	0	m376_s6	0	-0.91	17.22
α-Terpineol	PK165-1.1	H1-13	FOR1.1	****	2.92	6.04	44.7	m884_s1	44.7	1.84	27.35
	PK165-1.2	H2-13	MUR1.2	****	2.65	3.92	0	m1436_s1	0	1.26	21.4
	PK165-3.4	H2-13	FOR3.4	****	2.94	3.42	38.66	m985_s3	38.66	0.98	18.71
(E)-Carveol	PK175-9	H1-13	MUR9	***	2.61	3.39	41.585	m25_s9	41.585	-0.75	16.59
Cubenol	PK328-1.1	H1-13	FOR1.1	****	2.99	3.5	42.5	m783_s1	42.9	0.48	16.91
	PK328-3.3	H1-13	FOR3.3	**	2.99	3.57	27.9	m261_s3	25.9	-1.92	17.22
Aldehyde
Pentanal	PK30-5.1	H1-13	FOR5.1	**	2.85	3.48	55.6	m1068_s5	55.6	0.61	16.83
	PK30-6.3	H1-13	FOR6.3	****	2.85	3.43	0	m12_s6	0	-0.59	16.59
(E)-2-Hexenal	PK53-9	H1-13	MUR9	***	2.65	2.99	39.715	m21_s9	39.715	0.59	14.79
Heptanal	PK65-1.1	H1-13	FOR1.1	-	2.87	3.54	42.5	m783_s1	42.9	-0.72	17.1
		H2-13	FOR1.1	*****	2.81	3.37	44.7	m884_s1	44.7	-0.83	18.49
	PK65-5.1	H1-13	FOR5.1	*	2.87	4.09	14.57	m816_s5	14.57	-0.6	19.48
(E)-2-Heptenal	PK72-1.1	H2-13	FOR1.1	****	2.93	3.11	42.9	m783_s1	42.9	-0.68	17.16
	PK72-5.1	H1-13	FOR5.1	**	2.95	3.91	23.7	m28_s5	23.7	-0.87	18.68
Octanal	PK90-3.3	H2-13	FOR3.3	***	2.88	3.25	9.645	m572_s3	9.645	-0.54	17.88
	PK90-8.1	H1-12	FOR8.1	****	2.94	3.19	43.4	m244_s8	43.4	-0.67	16.96
		H2-13	FOR8.1	***	2.88	3.62	49.4	m244_s8	43.4	-0.59	19.69
(E)-2-Octenal	PK104-4.2	H2-13	FOR4.2	*	2.88	3.09	13.84	m71_s4	14.57	1.23	17.06
(E)-2-Nonenal	PK146-9	H1-13	MUR9	****	2.8	3.79	41.585	m25_s9	41.585	1.1	18.36
Decanal	PK164-1.1	H1-13	FOR1.1	****	2.72	3.65	44.7	m884_s1	44.7	0.72	17.57
β-Cyclocitral	PK177-1.1	H2-13	FOR1.1	**	2.82	3.52	35.7	m203_s1	36.5	-1.08	19.22
(E)-2-Decenal	PK186-9	H1-13	MUR9	****	2.6	3.04	41.585	m25_s9	41.585	0.51	15.04
Perillaldehyde	PK200-1.1	H1-13	FOR1.1	****	2.81	3.7	44.7	m884_s1	44.7	1.09	17.77
Dodecanal	PK240-1.1	H1-13	FOR1.1	***	2.88	3.42	44.7	m884_s1	44.7	1.83	16.58
	PK240-2	H1-13	MUR2	**	2.63	3.03	7.28	m512_s2	7.28	-0.8	14.97
Ester
Ethyl acetate	PK20-7.1	H2-12	FOR7.1	*******	2.83	3.95	40.592	m741_s7	40.592	-0.71	24.11
		H2-13	FOR7.1	******	2.86	3.6	43.559	m860_s7	44.264	-0.72	19.58
(Z)-3-Hexenyl acetate	PK89-2.2	H1-13	FOR2.2	******	2.74	4.57	60.59	m447_s2	61.68	0.64	21.5
	PK89-4.2	H1-13	FOR4.2	******	2.74	3.24	24.6	m192_s4	24.6	-0.44	15.77
Hexyl acetate	PK91-9	H1-13	MUR9	******	2.7	3.55	62.036	m983_s9	62.036	0.48	17.32
Octyl acetate	PK163-1.1	H1-13	FOR1.1	****	2.89	3.23	44.7	m884_s1	44.7	0.94	15.69
	PK163-1.2	H2-13	MUR1.2	****	2.72	3.14	0	m1436_s1	0	1.01	17.52
	PK163-2	H1-13	MUR2	******	2.66	5.2	8.2	m1069_s2	8.2	-1.21	24.32
Nonyl acetate	PK202-2	H1-13	MUR2	***	2.6	3.28	7.28	m512_s2	7.28	-0.65	16.1
	PK202-4.2	H2-13	MUR4.2	*	3.32	9.86	22	m847_s4	25.68	2.61	45.42
	PK202-5.2	H1-13	FOR5.2	******	2.69	4.53	6.4	m1439_s5	6.4	0.73	21.32
Citronellyl acetate	PK216-1.1	H1-13	FOR1.1	****	2.85	4.41	44.7	m884_s1	44.7	1.19	20.81
	PK216-1.2	H1-13	MUR1.2	-	2.68	3.35	0	m1436_s1	0	0.97	16.4
		H2-13	MUR1.2	*******	2.76	3.94	0	m1436_s1	0	1.24	21.5
	PK216-2	H1-13	MUR2	*******	2.68	4.6	8.2	m1069_s2	8.2	-1.02	21.85
	PK216-3.4	H2-13	FOR3.4	****	2.86	3.77	40.66	m985_s3	38.66	1.08	20.45
	PK216-4.1	H1-12	MUR4.1	*******	2.54	7.37	0.91	m163_s4	0.91	0.67	34.93
		H2-12	MUR4.1	*******	2.65	4.49	4.55	m959_s4	4.55	0.66	26.89
		H2-13	MUR4.1	****	2.76	3.02	5.46	m1019_s4	5.46	0.95	16.93
Neryl acetate	PK220-1.1	H1-13	FOR1.1	*******	2.79	5.5	44.7	m884_s1	44.7	0.98	25.27
	PK220-4.1	H1-12	MUR4.1	*******	2.68	7.93	0.91	m163_s4	0.91	1.06	37
		H2-12	MUR4.1	*******	2.67	6.76	4.55	m959_s4	4.55	1.07	37.59
		H2-13	MUR4.1	*******	2.98	8.35	5.46	m1019_s4	5.46	2.64	40.1
	PK220-6.1	H2-13	MUR6.1	**	2.98	3.47	25.21	m858_s6	25.21	0.81	19.21
Geranyl acetate	PK227-2	H1-13	MUR2	****	2.54	3.12	7.28	m512_s2	7.28	-0.65	15.39
Decyl acetate	PK238-1.1	H2-13	FOR1.1	**	2.84	3.14	40.5	m783_s1	42.9	1.23	17.3
	PK238-6.3	H2-13	FOR6.3	*****	2.84	4.7	0	m12_s6	0	1.31	24.78
p-Menth-1-en-9-ol acetate	PK244-1.1	H1-13	FOR1.1	******	3.01	3.81	44.7	m884_s1	44.7	0.91	18.27
	PK244-1.2	H2-13	MUR1.2	*******	2.63	4.15	0	m1436_s1	0	1.14	22.47
	PK244-2	H1-12	MUR2	******	2.5	4.06	5.46	m167_s2	5.46	-0.53	21.06
		H1-13	MUR2	*****	2.63	4.18	7.28	m512_s2	7.28	-1.01	20.07
	PK244-5.2	H1-13	FOR5.2	******	3.01	3.75	6.4	m1439_s5	6.4	0.88	18.01
Aromatic hydrocarbon
1,3-Pentadiene	PK9-4.1	H2-12	MUR4.1	*******	2.83	6.59	8.19	m358_s4	8.19	1.12	36.86
		H2-13	MUR4.1	******	2.56	3.49	0	m65_s4	0	0.64	19.3
	PK9-8	H2-13	MUR8	***	2.56	3.39	14.8	m1163_s8	14.8	-0.89	18.78
Styrene	PK64-1.2	H1-13	FOR1.2	**	2.8	4.42	2	m473_s1	0	0.51	20.87
Ketone
2-Butanone	PK18-3.1	H1-13	MUR3.1	***	2.66	4.31	0	m667_s3	0	0.87	20.59
	PK18-3.2	H2-13	FOR3.2	*	2.94	3.14	9.132	m1207_s3	9.132	0.25	17.34
	PK18-4.2	H2-13	FOR4.2	**	2.94	3.07	25.51	m347_s4	25.51	0.25	16.95
2,4-Pentanedione	PK40-2.2	H2-13	FOR2.2	**	2.98	3.12	38.54	m794_s2	38.54	0.77	17.21
4-Methyl-3-penten-2-one	PK43-1.2	H2-13	MUR1.2	****	2.68	3.2	6.4	m499_s1	6.4	-0.75	17.82
3-Heptanone	PK61-5	H1-13	MUR5	***	2.61	3.33	37.53	m241_s5	37.53	0.48	16.33
1-Octen-3-one	PK76-3.3	H2-13	FOR3.3	**	2.85	7.46	23.042	m66_s3	21.042	1.63	36.35
6-Methyl-5-hepten-2-one	PK79-2.1	H2-13	FOR2.1	**	2.92	3.11	3.64	m141_s2	3.64	-0.72	17.16
	PK79-9	H1-13	MUR9	****	2.63	3.66	39.715	m21_s9	39.715	0.59	17.81
	PK79-9.2	H1-13	FOR9.2	***	2.86	4.32	0	m395_s9	0	0.61	20.44
Dihydrocarvone	PK166-1.2	H2-13	MUR1.2	****	2.89	4.07	2	m1436_s1	0	0.86	22.11
(E)-Dihydro carvone	PK170-1.2	H2-13	MUR1.2	****	2.71	3.29	2	m1436_s1	0	0.64	18.29
	PK170-2.2	H2-13	FOR2.2	***	2.9	3.33	10.03	m369_s2	10.03	-0.64	18.27
	PK170-3.4	H1-13	FOR3.4	****	2.89	4.28	38.66	m985_s3	38.66	0.64	20.27
(D)-Carvone	PK185-2.1	H1-13	FOR2.1	***	2.82	3.4	0	m1492_s2	0	-0.65	16.48
	PK185-2.2	H2-13	FOR2.2	**	2.98	3.86	10.03	m369_s2	10.03	-1.2	20.88
Geranyl acetone	PK252-8	H1-13	MUR8	****	2.61	4.31	29.6	m222_s8	29.6	-0.69	20.6
β-Ionone	PK270-8.2	H1-13	FOR8.2	***	3.03	4.12	2.911	m1110_s8	4.604	1.04	19.57
	PK270-9	H1-13	MUR9	***	2.76	4.46	11.14	m717_s9	11.14	-0.79	21.26
Unknown
RI0754	PK39-2.2	H1-13	FOR2.2	**	2.89	3.32	10.03	m369_s2	10.03	0.4	16.12
RI0941	PK69-2.2	H2-13	FOR2.2	******	2.83	3.83	10.03	m369_s2	10.03	0.92	20.69
	PK69-8.1	H2-13	FOR8.1	*	2.83	3.25	39	m571_s8	37	0.66	17.85
RI1005	PK84-1.1	H1-13	FOR1.1	*****	2.84	5.59	40.5	m783_s1	42.9	-1.18	25.62
	PK84-8	H2-13	MUR8	**	2.73	4.22	14.8	m1163_s8	14.8	0.46	22.82
	PK84-9	H1-13	MUR9	****	2.77	3.49	46.41	m1228_s9	46.41	0.7	17.06
RI1028	PK92-3.4	H2-13	FOR3.4	****	2.83	3.15	38.66	m985_s3	38.66	0.61	17.37
	PK92-4.2	H2-13	FOR4.2	**	2.83	3.62	0.91	m314_s4	0.91	-0.65	19.71
	PK92-3.2	H1-13	FOR3.2	**	2.82	3.32	2.074	m1523_s3	2.074	0.5	16.13
RI1098	PK109-1.1	H1-13	FOR1.1	****	2.95	4.95	44.7	m884_s1	44.7	0.95	23.07
RI1155	PK132-1.1	H1-13	FOR1.1	***	2.81	3.06	44.7	m884_s1	44.7	0.68	14.97
	PK132-4.2	H1-13	FOR4.2	**	2.81	3.29	15.48	m998_s4	15.48	-0.52	15.96
(+/-)-4-Acetyl-1-methylcyclohexene	PK135-9	H1-13	MUR9	**	2.62	3.06	43.025	m436_s9	43.025	0.36	15.11
RI1211	PK159-1.1	H1-13	FOR1.1	***	2.83	4.34	46.7	m884_s1	44.7	0.49	20.51
	PK159-3.3	H1-13	FOR3.3	**	2.83	5.28	7.758	m1241_s3	7.758	-0.8	24.39
	PK159-4.1	H1-13	FOR4.1	******	2.83	4.1	0	m834_s4	0	0.46	19.53
RI1219	PK162-5.1	H1-13	FOR5.1	****	2.76	3.1	44.66	m1291_s5	44.66	-0.41	15.14
	PK162-9	H1-13	MUR9	*****	2.68	3.72	44.558	m402_s9	44.558	-0.42	18.06
RI1346	PK214-1.1	H2-13	FOR1.1	**	2.51	3.2	40.5	m783_s1	42.9	0.61	17.63
RI1348	PK215-4.1	H1-13	MUR4.1	*	2.99	5	8.19	m358_s4	8.19	3.16	23.5
RI1394	PK234-6.1	H1-13	FOR6.1	**	2.93	10.47	40.59	m242_s6	30.59	-2.37	42.54
RI1398	PK236-8	H2-13	MUR8	**	2.91	3.3	31.6	m258_s8	32.4	-0.99	18.33
RI1414	PK242-1.1	H1-13	FOR1.1	****	2.89	4.13	44.7	m884_s1	44.7	1.21	19.64
	PK242-2	H1-13	MUR2	***	2.67	3.6	7.28	m512_s2	7.28	-0.81	17.53
RI1420	PK243-1.1	H1-13	MUR1.1	*	2.67	5.25	22	m1271_s1	30.95	2.28	24.49
RI1549	PK300-1.1	H2-13	FOR1.1	**	2.5	3.24	40.5	m783_s1	42.9	0.77	17.83
	PK300-6.2	H1-12	FOR6.2	*****	2.87	3.49	12.75	m485_s6	12.75	-0.86	18.39
		H1-13	FOR6.2	****	2.69	3.27	1.82	m1258_s6	1.82	-0.52	15.91
RI1649	PK344-6.3	H2-13	FOR6.3	**	2.81	3.01	24	m782_s6	24.52	0.46	16.67
	PK344-1.1	H1-13	MUR1.1	**	2.77	3.7	28	m1271_s1	30.95	-1.02	17.99
Phenol
2,4-Di-tert-butylphenol	PK278-1.1	H2-13	FOR1.1	**	2.95	4.94	48.7	m845_s1	49.2	-1.18	25.86
	PK278-6.3	H2-13	FOR6.3	*****	2.95	4.03	24.52	m782_s6	24.52	-0.73	21.66
Sesquiterpene
α-Cubebene	PK225-1.2	H2-13	MUR1.2	***	2.76	3.09	0	m1436_s1	0	0.79	17.27
α-Copaene	PK237-1.1	H1-13	FOR1.1	****	2.74	5.46	44.7	m884_s1	44.7	1.53	25.11
	PK237-6.2	H2-13	FOR6.2	**	2.94	3.02	0	m376_s6	0	-1.01	16.74
Caryophyllene	PK253-1.1	H1-13	FOR1.1	****	2.86	4.86	44.7	m884_s1	44.7	1	22.69
	PK253-1.2	H2-13	MUR1.2	****	2.69	3.43	0	m1436_s1	0	0.87	18.97
	PK253-2	H1-13	MUR2	****	2.45	3.29	8.2	m1069_s2	8.2	-0.73	16.16
	PK253-3.3	H1-13	FOR3.3	******	2.86	3.34	25.9	m261_s3	25.9	-0.71	16.22
Spirolepechinene	PK262-1.1	H2-13	FOR1.1	*****	2.79	3	49.2	m845_s1	49.2	0.53	16.6
	PK262-3.3	H2-12	FOR3.3	*******	2.9	7.98	25.9	m261_s3	25.9	-1.63	42.68
		H1-13	FOR3.3	*******	3.01	3.46	25.9	m261_s3	25.9	-0.41	16.73
	PK262-3.4	H1-12	FOR3.4	******	2.8	3.32	0	m751_s3	0	0.89	17.58
		H2-13	FOR3.4	*******	2.79	4.37	3.64	m643_s3	3.64	0.68	23.29
RI1465	PK263-1.1	H2-13	FOR1.1	*	2.94	3.44	42.9	m783_s1	42.9	0.57	18.82
α-Humulene	PK267-1.1	H1-13	FOR1.1	******	2.93	3.26	44.7	m884_s1	44.7	0.82	15.84
	PK267-2	H1-13	MUR2	****	2.68	3.9	8.2	m1069_s2	8.2	-0.74	18.86
	PK267-3.4	H2-13	FOR3.4	****	2.86	3.07	38.66	m985_s3	38.66	0.71	17
	PK267-5	H2-13	MUR5	**	2.82	3.35	35.71	m1013_s5	35.71	-0.83	18.59
(E)-Cadina-1(6),4-diene	PK271-1.2	H2-13	MUR1.2	*****	2.68	3.46	0	m1436_s1	0	0.57	19.13
γ-Muurolene	PK272-1.2	H2-13	MUR1.2	***	2.74	3.1	0	m1436_s1	0	0.7	17.32
α-Farnesene	PK276-1.1	H1-13	FOR1.1	****	2.94	3.51	44.7	m884_s1	44.7	0.85	16.97
	PK276-2	H1-13	MUR2	****	2.69	3.35	8.2	m1069_s2	8.2	-0.69	16.43
RI1495	PK280-3.3	H1-12	FOR3.3	*******	2.98	6.67	25.9	m261_s3	25.9	-1.18	32.23
		H2-12	FOR3.3	*******	2.91	12.53	12.503	m572_s3	9.645	-2.04	58.3
		H1-13	FOR3.3	*******	2.95	5.88	6.824	m92_s3	6.824	-0.7	26.76
		H2-13	FOR3.3	*******	3.04	10.98	25.9	m261_s3	25.9	-1.31	48.6
Epizonarene	PK282-1.2	H2-13	MUR1.2	***	2.49	3.36	2	m1436_s1	0	0.51	18.62
Valencene	PK284-1.1	H1-13	FOR1.1	****	2.95	5.93	51.2	m845_s1	49.2	0.93	26.94
	PK284-3.3	H1-12	FOR3.3	****	2.81	3.51	23.042	m66_s3	21.042	-0.62	18.5
		H2-12	FOR3.3	*******	2.87	9.4	21.042	m66_s3	21.042	-0.97	48.09
		H1-13	FOR3.3	*******	2.95	17.22	25.9	m261_s3	25.9	-1.83	59.82
		H2-13	FOR3.3	*******	2.96	12.72	25.9	m261_s3	25.9	-3.26	53.74
α-Selinene	PK286-1.1	H2-13	FOR1.1	****	2.91	2.99	49.2	m845_s1	49.2	0.82	16.58
	PK286-3.3	H1-13	FOR3.3	*******	2.86	4.74	25.9	m261_s3	25.9	-0.85	22.21
		H2-13	FOR3.3	*******	2.91	11.28	25.042	m261_s3	25.9	-1.57	49.51
Premnaspirodiene	PK287-3.3	H2-12	FOR3.3	******	3.05	4.09	23.042	m66_s3	21.042	-1.3	24.83
		H1-13	FOR3.3	*******	2.99	3.73	5.889	m156_s3	5.889	-0.49	17.92
		H2-13	FOR3.3	*******	3	5.67	7.758	m1241_s3	7.758	-0.84	29.08
δ-Cadinene	PK288-1.1	H1-13	FOR1.1	****	2.82	5.06	40.5	m783_s1	42.9	1.57	23.5
	PK288-1.2	H2-13	MUR1.2	****	2.62	3.17	6.4	m499_s1	6.4	0.96	17.69
	PK288-2	H1-13	MUR2	******	2.6	5.02	8.2	m1069_s2	8.2	-1.01	23.59
	PK288-3.4	H2-13	FOR3.4	****	2.92	3.01	40.66	m985_s3	38.66	0.89	16.7
	PK288-6.1	H2-12	MUR6.1	****	2.69	6.82	7.82	m796_s6	1.82	0.94	37.84
		H1-13	MUR6.1	*****	2.6	3.36	9.82	m796_s6	1.82	0.98	16.48
		H2-13	MUR6.1	**	2.62	2.96	15.82	m858_s6	25.21	1.18	16.61
	PK288-6.2	H2-13	FOR6.2	*****	2.92	3.14	0	m376_s6	0	-0.92	17.34
	PK288-6.3	H2-13	FOR6.3	**	2.92	3.19	0	m12_s6	0	0.89	17.56
Calamenene	PK291-1.2	H1-13	FOR1.2	****	2.89	3.24	12	m110_s1	18.01	-0.79	15.74
	PK291-2	H1-13	MUR2	******	2.49	5.56	8.2	m1069_s2	8.2	-0.98	25.76
	PK291-6.1	H2-12	MUR6.1	***	2.67	4.96	5.82	m796_s6	1.82	0.61	29.25
		H1-13	MUR6.1	***	2.49	3.14	11.82	m796_s6	1.82	0.88	15.47
7-epi-α-Selinene	PK292-1.1	H2-13	FOR1.1	****	3.04	3.26	51.2	m845_s1	49.2	0.53	17.94
	PK292-3.3	H1-12	FOR3.3	******	2.99	4.54	21.042	m66_s3	21.042	-1.07	23.27
		H2-12	FOR3.3	*******	2.99	11.46	20.108	m17_s3	20.108	-1.89	55.05
		H2-13	FOR3.3	*******	3.04	12.2	25.042	m261_s3	25.9	-1.23	52.25
	PK292-5.1	H2-13	FOR5.1	******	3.04	3.13	50.12	m219_s5	50.12	-0.55	17.29
	PK292-6.1	H2-13	FOR6.1	***	3.04	4.18	68.59	m654_s6	69.75	0.61	22.37
(E)-Cadina-1,4-diene	PK293-1.1	H1-13	FOR1.1	******	2.75	3.9	44.7	m884_s1	44.7	0.97	18.65
Terpene
α-Pinene	PK70-1.1	H1-13	FOR1.1	******	2.86	4.11	44.7	m884_s1	44.7	1.16	19.53
	PK70-1.2	H2-13	MUR1.2	****	2.62	4.63	0	m1436_s1	0	0.75	24.72
	PK70-2	H1-13	MUR2	******	2.66	4.75	8.2	m1069_s2	8.2	-0.63	22.47
	PK70-6.3	H2-13	FOR6.3	**	2.88	3.51	0	m12_s6	0	0.61	19.14
Myrcene	PK81-1.1	H1-13	FOR1.1	******	2.91	4.82	44.7	m884_s1	44.7	1.55	22.54
	PK81-1.2	H2-13	MUR1.2	****	2.72	4.79	2	m1436_s1	0	0.88	25.48
	PK81-2	H1-13	MUR2	*******	2.6	4.74	8.2	m1069_s2	8.2	-0.74	22.44
	PK81-3.4	H2-13	FOR3.4	*****	2.89	3.8	38.66	m985_s3	38.66	0.75	20.58
	PK81-6.3	H2-13	FOR6.3	****	2.89	3.7	0	m12_s6	0	0.7	20.09
α-Phellandrene	PK93-1.2	H2-13	MUR1.2	***	2.72	3.01	6.4	m499_s1	6.4	0.85	16.88
	PK93-2	H2-13	MUR2	***	2.72	3.26	7.28	m512_s2	7.28	-0.9	18.16
	PK93-3.4	H2-13	FOR3.4	*****	2.92	4.27	40.66	m985_s3	38.66	0.99	22.79
	PK93-6.3	H2-13	FOR6.3	****	2.92	4.56	0	m12_s6	0	1.01	24.16
α-Terpinene	PK94-1.1	H1-13	FOR1.1	******	2.84	7.1	44.7	m884_s1	44.7	1.08	31.33
	PK94-1.2	H2-13	MUR1.2	**	2.67	4.23	0	m1436_s1	0	0.84	22.87
	PK94-2	H1-13	MUR2	*******	2.63	4.5	8.2	m1069_s2	8.2	-0.66	21.43
		H2-13	MUR2	***	2.67	3.09	7.28	m512_s2	7.28	-0.58	17.29
	PK94-3.4	H2-13	FOR3.4	*****	2.85	4.12	40.66	m985_s3	38.66	0.65	22.11
	PK94-6.3	H2-13	FOR6.3	***	2.85	3.76	6	m12_s6	0	0.67	20.36
p-Cymene	PK95-1.2	H2-13	MUR1.2	***	2.63	4	2	m1436_s1	0	0.33	21.75
	PK95-6.2	H2-13	MUR6.2	***	2.63	3.01	0.91	m41_s6	0.91	-0.33	16.85
Limonene	PK97-1.1	H1-13	FOR1.1	*****	2.97	6.32	40.5	m783_s1	42.9	1.01	28.43
	PK97-1.2	H2-13	MUR1.2	***	2.72	4.86	2	m1436_s1	0	0.62	25.78
	PK97-2	H1-13	MUR2	******	2.58	4.7	8.2	m1069_s2	8.2	-0.55	22.24
	PK97-6.3	H2-13	FOR6.3	***	2.9	3.22	0	m12_s6	0	0.5	17.72
β-Phellandrene	PK98-1.1	H1-13	FOR1.1	*******	2.92	5.81	44.7	m884_s1	44.7	1.12	26.48
		H2-13	MUR1.1	***	2.72	3.43	30.95	m1271_s1	30.95	-0.81	18.98
	PK98-2	H1-13	MUR2	******	2.56	4.45	8.2	m1069_s2	8.2	-0.73	21.22
		H2-13	MUR2	***	2.68	2.98	7.28	m512_s2	7.28	-0.83	16.74
	PK98-3.4	H2-13	FOR3.4	****	2.94	3.3	40.66	m985_s3	38.66	0.77	18.12
	PK98-6.1	H1-13	MUR6.1	****	2.56	3.78	1.82	m796_s6	1.82	0.68	18.31
	PK98-6.3	H2-13	FOR6.3	***	2.94	3.81	6	m12_s6	0	0.91	20.64
(E)-β-Ocimene	PK101-2.1	H2-13	FOR2.1	******	2.86	3.94	0	m1492_s2	0	-0.86	21.25
	PK101-5.1	H1-13	FOR5.1	****	2.76	4.58	40.11	m896_s5	40.11	0.83	21.54
	PK101-9	H1-13	MUR9	**	2.91	3.66	29.636	m1183_s9	29.636	-0.81	17.78
γ-Terpinene	PK106-1.1	H1-13	FOR1.1	****	2.9	6.57	40.5	m783_s1	42.9	1.5	29.36
	PK106-1.2	H2-13	MUR1.2	****	2.73	3.49	0	m1436_s1	0	0.93	19.3
	PK106-2	H1-13	MUR2	*******	2.57	4.6	8.2	m1069_s2	8.2	-0.84	21.85
	PK106-3.4	H2-13	FOR3.4	****	2.88	2.98	38.66	m985_s3	38.66	0.83	16.51
	PK106-6.3	H1-13	FOR6.3	***	2.9	3.4	0	m12_s6	0	0.61	16.49
		H2-13	FOR6.3	****	2.88	4.46	0	m12_s6	0	1.01	23.66
Terpinolene	PK114-1.1	H1-13	FOR1.1	******	2.88	4.69	44.7	m884_s1	44.7	1.71	21.98
	PK114-1.2	H2-13	MUR1.2	****	2.61	4.5	2	m1436_s1	0	0.89	24.14
	PK114-3.4	H2-13	FOR3.4	****	2.8	4.18	40.66	m985_s3	38.66	0.84	22.4
	PK114-6.3	H2-13	FOR6.3	****	2.8	4.8	0	m12_s6	0	0.8	25.24
p-Mentha-2,4(8)-diene	PK115-1.2	H2-13	MUR1.2	*******	2.61	5.94	6.4	m499_s1	6.4	0.99	30.54
	PK115-3.4	H2-13	FOR3.4	******	2.93	4.97	38.66	m985_s3	38.66	0.88	25.99
p-Mentha-1,3,8-triene	PK128-1.1	H1-13	FOR1.1	*****	2.8	5.52	51.2	m845_s1	49.2	0.83	25.35
	PK128-2	H1-13	MUR2	****	2.62	4.42	8.2	m1069_s2	8.2	-0.76	21.06
	PK128-3.4	H2-13	FOR3.4	****	3.03	3.42	40.66	m985_s3	38.66	0.82	18.74
Allo-ocimene	PK129-1.1	H1-13	FOR1.1	******	2.8	5.49	44.7	m884_s1	44.7	0.96	25.23
	PK129-4.2	H1-13	FOR4.2	**	2.8	3.12	0.91	m314_s4	0.91	-0.5	15.21
Allo-ocimene isomer	PK136-1.1	H1-13	FOR1.1	*******	2.73	8.42	44.7	m884_s1	44.7	1.31	35.97
		H2-13	FOR1.1	***	2.82	4.09	44.7	m884_s1	44.7	0.98	21.97
	PK136-2	H1-13	MUR2	***	2.69	3.63	8.2	m1069_s2	8.2	-0.68	17.65
a QTLs are literally named using compound code followed by the number of the linkage group in which the QTL is located.
b Significance level of Kruskal-Wallis test. - p>0.05; * p<0.05; ** p<0.01; *** p<0.001; **** p<0.0001; ***** p<0.00001; ****** p<0.000001; ******* p<0.0000001.
c LOD threshold determined by 1000 permutation tests for each trait in each harvest and each map.
d The LOD maximum for each QTL.
e The QTL position (in cM) from the top of LG.
f The nearest marker position (in cM) from the top of LG.
g The percentage of the total phenotypic variation explained by the QTL.
