# Supplementary material for: Identification of QTLs controlling aroma volatiles using a ‘Fortune’ x ‘Murcott’ (Citrus reticulata) population
Source: BMC Genomics. 2017 Aug 22;18:646. doi: 10.1186/s12864-017-4043-5 (PMC5568196; doi:10.1186/s12864-017-4043-5)
Supplement: Supplementary file 9 — Gene in MUR2 that may participate in aroma volatiles regulation. This file contains a table showing the candidate genes from MUR2 that may regulate aroma volatiles production. (XLSX 8 kb) [file 12864_2017_4043_MOESM9_ESM.xlsx]

## Sheet: File 9
Additional file 9. Gene in MUR2 that may participate in aroma volatiles regulation
Gene ID	Position	Gene symbol	Description	TAIRa hit name	References
Ciclev10015559m	31835467-31839929	GPPS,GPS1	geranyl diphosphate synthase 1	AT2G34630.2	[49-51]
Ciclev10018045m	32460491-32462633	ATTPS03,TPS03	terpene synthase 03	AT4G16740.1	[51-54]
Ciclev10014262m	33109356-33114193	GES,TPS04,TPS4	terpene synthase 04	AT1G61120.1	[55]
Ciclev10014707m	32481549-32484643	ATTPS14,TPS14	terpene synthase 14	AT1G61680.1	[54, 56]
a The Arabidopsis Information Resource.
